# Supplementary material for: Adaptation and Validation of the Serbian Version of Dyslexia Screening Test-Junior
Source: Children (Basel). 2025 Mar 2;12(3):322. doi: 10.3390/children12030322 (PMC11941116; doi:10.3390/children12030322)
Supplement: Supplementary file 1 [file children-12-00322-s001.zip]

Archive with 1 entries (1 files):
- children-3455056-supplementary.pdf
